# Supplementary material for: miR-34c-5p inhibited fibroblast proliferation, differentiation and epithelial-mesenchymal transition in benign airway stenosis via MDMX/p53 pathway
Source: Funct Integr Genomics. 2024 Feb 20;24(2):37. doi: 10.1007/s10142-024-01317-y (PMC10876495; doi:10.1007/s10142-024-01317-y)
Supplement: Supplementary file 2 — Supplementary file2 (XLSX 10 KB) [file 10142_2024_1317_MOESM2_ESM.xlsx]

## Sheet: Supplementary Table 2
Supplementary Table 2 The information of benign airway stenosis and normal control patients
Patients	Sex	Age	Diagnose
BAS1	Male	66	Tracheal stenosis after intubation
BAS2	Male	23	Tracheal stenosis after intubation
BAS3	Female	22	Tuberculous tracheobronchial stenosis
BAS4	Male	54	Tracheal stenosis after intubation
BAS5	Male	66	Tracheal stenosis after intubation
BAS6	Female	65	Post-tracheotomy stenosis
BAS7	Female	61	Post-tracheotomy stenosis
BAS8	Female	21	Tuberculous tracheobronchial stenosis
Normal1	Female	57	Lung adenocarcinoma
Normal2	Male	74	Lung adenocarcinoma
Normal3	Female	54	Lung squamous cell carcinoma
Normal4	Male	51	Lung adenocarcinoma
Normal5	Male	72	Lung squamous cell carcinoma
Normal6	Female	45	Lung adenocarcinoma
Normal7	Male	58	Lung squamous cell carcinoma
Normal8	Female	51	Lung adenocarcinoma
