# Supplementary material for: miR-34c-5p inhibited fibroblast proliferation, differentiation and epithelial-mesenchymal transition in benign airway stenosis via MDMX/p53 pathway
Source: Funct Integr Genomics. 2024 Feb 20;24(2):37. doi: 10.1007/s10142-024-01317-y (PMC10876495; doi:10.1007/s10142-024-01317-y)
Supplement: Supplementary file 4 — Supplementary file4 (XLSX 850 KB) [file 10142_2024_1317_MOESM4_ESM.xlsx]

## Sheet: Sheet1
Supplementary Table 4 Prediction of binding sites of miR-34c-5p and MDMX
